# Supplementary material for: Expression of dementia biomarkers in Appalachian and non-Appalachian ELVO patients during thrombectomy
Source: Front Neurosci. 2025 Nov 11;19:1672803. doi: 10.3389/fnins.2025.1672803 (PMC12644046; doi:10.3389/fnins.2025.1672803)
Supplement: Supplementary file 1 [file Table_1.XLSX]

## Sheet: suppl_data
ab40	ab42	tau	NfLight	GFAP	pTau181	bFGF	FlT1	PlGF	VEGFA	VEGFC	VEGFD	Group	Appalachia	id
256	13.14	35.2	25.8	1259.6	50.6	43.332	2.47682	19.0746	10.9427	40.338	10.8059	BACTRAC	not	1
82.4	14.26	4.52	14.12	150.08	9.88	12.7065	5.26468	5.46091	6.84603	46.8152	8.8724	Control	app	2
176.2	11.94	11.36	11.72	155.48	19.94	13.2896	8.31581	3.28065	5.08191	28.1722	7.04345	BACTRAC	app	3
354	22.4	10.62	62.4	254.64	25.4	3.10435	8.16201	5.68475	50.6712		7.72769	Control	not	4
550	31.8	37.6		1102.8	26.2	2.67771	16.6646	33.1031		141.197	31.3685	BACTRAC	not	5
214	18.56	10.52	17.28	202.08	18.7	18.7793	6.44536	7.45762	190.915	18.0323	14.9296	Control	app	6
330	17.08	9.54			16	42.8058	7.32016	14.1641		28.099	12.8348	BACTRAC	not	7
222	16.84	17.4	23.4	190.12	29	23.8334	0.874154	0.743836	68.3787	40.7264	4.47594	Control	app	8
424	21.6	7.46	34.8	257.8	18.64		8.01953	10.5372	8.88354	18.1095	16.322	BACTRAC	app	9
458	25	9.86	24.8	480	30	85.514	2.09352	77.7107	107.1	50.8462	2.80889	Control	app	10
256	16.38	5.24	39.08	763.6	10.34	86.8826	7.27088	1.66104	25.1565	3.4181	4.52806	BACTRAC	not	11
542	11.22	15.04	20.48	109.4	36.2	133.355	6.18865	98.1225	52.5938	150.337	6.74925	Control	app	12
181	13.06	7.78	11.84	910.4	36.4	28.6581	7.12849	2.39511	1.90856	32.3787	9.85103	BACTRAC	app	13
256	17.94	7.18	7.28	153.08	15.52	12.3345	10.1111	0.17811		54.5848	7.68879	Control	app	14
250	14.1	6.32	15.36	3137.6	19.74	6.89219	6.50834	2.17563		13.7484	9.36982	BACTRAC	app	15
264	17.72	5.08	7.76	224.68	11.98	3.20875	3.65628	3.26612	105.718	42.81	12.6047	Control	not	16
171.6	9.92	9.12	11.52	1820.4	27.6	179.091	26.8033	26.4458	16.6095	11.1908	5.29897	BACTRAC	app	17
170.2	8.76	11.82	8.64	218.92	25	15.3832	0.681775	5.23492	28.5429	25.6613	1.57338	Control	app	18
132.8	11.9	5	11.76	118.32	12.62	8.90568	3.51497	2.71426		21.0303	10.0349	BACTRAC	app	19
398	25	9.72	12.68	216.32	13.76	59.5972	4.41852	21.9645	172.39	5.11429	11.1373	Control	app	20
224	13.66	18.24	356	3330.8	26.4	7.83695	1.9977	1.30144	11.0639	12.6351	6.8102	BACTRAC	app	21
616	36.2	12.74	1024	563.6	22.8	18.1185	2.11818	1.12215	265.882	7.5889	12.0253	Control	app	22
332	21	10.28	45.6	307.72	18.66	81.4199	13.5046	7.88505	17.9786	62.5675	0.370156	BACTRAC	not	23
214	17.64	7.82	45.2	129.24	17.52	0.81852	2.09831	0.316051	27.1547	13.9457	4.10508	Control	app	24
320	23.2	8.26	22.76	434	17.36	4.71567	3.71646	3.86465	38.2896	3.26025	5.86805	Control	app	25
196.8	11.72	10.86	8.36	552	20.4	2.26961	16.1553	0.284398	102.582	10.0514	5.02487	BACTRAC	not	26
204	15.92	11.48	24.92	121.24	16.54	12.4269	6.70683	10.6968	33.6097	15.0402	11.4409	Control	app	27
224	16	17.52	40.8	10760	39	5.5395	7.64138	5.74799	31.1399	11.4464	6.46249	BACTRAC	app	28
214	15.7	8.3	38	230.76	12.54	50.4992	30.4408	45.4624	106.938	0	40.1925	Control	app	29
	1.62	4.26	7.32	287.04	10.7	22.6425	7.36531	16.297	1.61522	24.5206	1.8488	BACTRAC	app	30
272	18.06	8.28	51.2	216.96	17.72	3.52348	11.9298	3.68344	26.5255	29.9257	6.51456	Control	app	31
78.6	7.76	6.12	8.04	1499.2	18.86	7.27721	2.72735	1.05305	104.994	28.762	19.941	BACTRAC	not	32
280	20.8	9.78	14.32	70.72	15.08	35.9824	15.6983	61.4768	71.6473	65.5799	15.3576	Control	app	33
144.6	11.4	11.1	9.72	553.2	24.6	1.41371	2.11764	6.31466	113.278	3.716	1.73744	BACTRAC	not	34
218	15.4	9.14	11.36	113.52	14.36		197.22	205.979	113.117	105.926	210.453	Control	not	35
170	12.96	5.22	7	103.44	12.28	13.6527	18.3916	0.331732	90.6809	17.4938	11.7279	BACTRAC	app	36
368	17.56	7.18	142.8	154.44	24.4	39.9317	6.09887	4.22196	38.5326	21.2595	6.20221	Control	app	37
404	25	14.56	350.8	878	15.9	18.0867	1.93729	34.8414		34.1552	12.194	BACTRAC	not	38
318	18.86	11.98	18.6	224.44	18.3	2.71877	8.63704	6.69872		24.7842	7.36913	Control	not	39
195.2	6.36	5.92	6.76	90.08	25	5.64265	14.6701	32.7222	9.09765	234.327	13.3507	BACTRAC	app	40
220	15.02	4.42	9.72	155.36	10.7							Control	app	41
153	11.74	11.36	26.24	231.36	16.1	3.13056	0.0849873	2.59129	1.55934	10.8846	10.5264	BACTRAC	app	42
200	19.1	11.98	7.32	108.64	16.64		242.992		162.665	141.499	247.031	Control	app	43
262	5.88	7.7	11.4	400	22.4	4.54648	9.59347	5.60499		31.2827	13.1593	BACTRAC	app	44
270	21.2	12.48	39.76	320.4	20.2	20.7725	2.14804	2.90946	56.2819	1.38275	4.60342	Control	not	45
240	11.96	15.38	23.68	3181.6	20.2	12.202	1.35332	34.6493		51.9193	7.26215	BACTRAC	not	46
276	20.4	7.72	54.4	242.8	32.2	23.7763	1.36636	8.33167	22.5625	131	2.21955	Control	not	47
138.2	9.4	4.52	12.52	2150	5.48	8.98018	16.0359	8.29947	128.398	2.48814	8.30383	BACTRAC	app	48
250	17.44	9.26	7.64	373.44	17.7	208.852	144.733	141.156	148.444	95.5313	170.653	Control	app	49
132.6	8.9	12.16	3.068	108.84	9.9	30.8339	1.70485	0.833493	64.0138	64.1928	12.1594	BACTRAC	app	50
396	15.18	7.02	91.6	427.6	18.14	17.2275	6.14485	2.67011	5.69713	64.5387	6.63446	Control	app	51
61.8	4.44	8.7	10.64	204.36	25.2	9.6859	19.5944	8.313	3.41799	31.7122	0.435308	BACTRAC	app	52
300	18.18	5.48	9.56	100.48	19.18		20.1927	32.1116	15.4166	54.5657	12.0765	Control	app	53
19.9	11.64	13.42	1432	442.4	9.78	63.077	8.54118	4.26872		3.20002	13.7508	BACTRAC	app	54
224	12.76	5.88	13	166.6	20.4	4.44045	8.64359	5.26632	6.81384	15.1912	16.3465	Control	not	55
220	13.58	17.14	78.4	142.2	34	17.5347	16.3875	6.41144	45.3829	56.2704	7.16068	BACTRAC	app	56
224	13.14	6.18	21.28	225.92	17.98	66.6975	11.3281	10.4611	79.6493	45.0784	6.32547	Control	not	57
214	14.4	12.42	119.6	2179.6	12.34	7.79184	3.6557	7.77099	17.5327	7.51932	1.86526	BACTRAC	app	58
250	13.38	4.4	7.56	133.68	14	17.5043	2.19724	18.9459	40.2985	0.858879	5.96387	Control	app	59
230	19.42	6.78	10.08	110.72	9.7	21.7275	1.49879	0.46974	17.2842	2.96698	5.47657	BACTRAC	not	60
254	15.62	10.88	24.08	124.2	21.2	37.4202	2.12	17.2529	86.0827	4.64474	10.0287	Control	not	61
332	19.34	7.48	20.16	227.24	18.36	30.6364	154.466	3.68883	2.7998	69.3722	3.47593	BACTRAC	app	62
216	14.32	4.24	5.6	66.6	9.42	0.546642	8.52902	2.56739	7.30583	2.6201	19.7403	Control	app	63
204	13.66	9.18	12.28	334.56	17.16	18.3137	10.5235	27.2415	66.0272	6.66451	13.3675	BACTRAC	app	64
150	7.1	9.64	3.18	71.52	19.06	4.24557	1.54559	3.38673	41.9773	28.4536	3.53927	Control	app	65
159.2	10.92	8.88	5.32	214.36	19.24		1.22403	3.50056	0.915466	32.8123	1.91032	BACTRAC	app	66
292	17.76	3.5			18.98	30.9207	2.83115	6.43315		12.883	31.1915	Control	app	67
75.4	6.36	2.12			6.34	2.29128	0.976622	5.33891	2.83541	36.5617	4.93839	BACTRAC	not	68
189.8	12.08	5.46	2.272	71.2	9.88	10.7969	5.33168	10.3136	0.249671	4.72371	2.41731	Control	app	69
138.2	10.96	5.06	2.5	1186	15.3	42.1582	8.51096	25.0534		41.0524	8.04466	BACTRAC	not	70
686	34.4	20.4	67.6	170.12	28.8	15.8663	13.3021	11.7421	2.59262	1.03038	8.54482	Control	app	71
182.4	13.84	3.42	7.44	70.92	12.5	12.1426	13.1772	3.77011	2.94446	24.002	4.78264	BACTRAC	app	72
340	21.6	11.28	12.12	231.2	21.8	58.1177	4.52253	19.9031	46.6113	165.319	10.0765	Control	not	73
168.6	14.3	11.18	5.68	111.56	10.8	68.4716	2.41152	8.54515			0.57911	BACTRAC	app	74
254	18.6	5.8	8.32	99.84	17.82	6.27691	0.890996	21.447	77.6083	18.8381	12.4544	Control	app	75
216	11.54	6.2	9.88	213.4	14.54	0.527206	1.96429	4.64021	15.883	18.3052	2.81082	BACTRAC	app	76
136.4	11.3	8.5	4.68	44.44	13.94	7.15307	16.7484	21.4549	25.0557	24.0823	20.8331	Control	not	77
378	24.2	59.8	31.84	3114	25.4	23.0832	12.6747	30.9494	18.3433	21.7585	9.64421	BACTRAC	app	78
146.6	10.68	4.36	6.72	81.4	10.2	40.4655	6.7045	25.8975		19.6594	5.22602	Control	app	79
